# Supplementary material for: Orthopaedic health status of horses from 8 riding schools - a pilot study
Source: Acta Vet Scand. 2010 Aug 20;52(1):50. doi: 10.1186/1751-0147-52-50 (PMC2939618; doi:10.1186/1751-0147-52-50)
Supplement: Additional file 1 — Tables of specific findings for movement valuation, palpation and standing flexion tests (Table 1) as well as conformation (Table 2). [file 1751-0147-52-50-S1.XLS]

## Sheet: Tables 1 and 2
	Table 1.											Table 2.
	Table of specific findings for movement evaluation, palpation and standing flexion tests, where at least 5 comments were made in each category. Each horse could get several comments. The number of horses evaluated for movement was 99, and for palpation and flexion tests 95. The maximum number of horses in the high (HUI)- and low insurance utisation (LIU)-group were 36 and 63.											Table of specific findings for conformation, where at least 5 comments were made in each category. Each horse could get several comments. The number of horses evaluated for conformation was 95, except for back when they were 99. The maximum number of horses in the high (HUI)- and low insurance utisation (LIU)-group were 36 and 63.
	Finding			Insurance category								Finding			Insurance category
	Total no. horses		Total	HIU		LIU						Total no. horses		Total	HIU		LIU
Category	with findings	Detail	No.	No.	%	No.	%					with findings	Detail	No.	No.	%	No.	%
Movement	Walk	Short walk	9	0	0	9	14.2857					Neck (12)	Low neck	5	0	0	5	8.33333
evaluation	(13)	Moving flat to the ground	5	1	2.77778	4	6.34921					Back (17)	Heavy back	5	1	2.77778	4	6.34921
	Straight trot	Lame* LF	11	5	13.8889	6	9.52381						"Unusual" back	5	1	2.77778	4	6.34921
	(52)	Lame RF	13	0	0	13	20.6349						Pointed, little muscle mass	5	1	2.77778	4	6.34921
		Lame LH	10	3	8.33333	7	11.1111						Flat croup	5	4	11.1111	1	1.5873
		Lame RH	11	3	8.33333	8	12.6984					LF limb (62)	Rotations (various)	25	11	31.4286	14	23.3333
		Short trot	17	7	19.4444	10	15.873						Parallell deviated	15	2	5.71429	13	21.6667
		Moving flat to the ground	9	3	8.33333	6	9.52381						Broken fetlock joint	12	7	20	5	8.33333
	Trot to the left	Lame LF	14	9	25	5	7.93651						Short fetlocks	8	4	11.4286	4	6.66667
	(66)	Lame RF	17	4	11.1111	13	20.6349						Upright fetlocks	5	1	2.85714	4	6.66667
		Lame LH	12	3	8.33333	9	14.2857					RF limb (65)	Rotations (various)	22	12	34.2857	10	16.6667
		Lame RH	10	3	8.33333	7	11.1111						Parallell deviated	15	2	5.71429	13	21.6667
		Short trot	16	7	19.4444	9	14.2857						Short fetlocks	8	4	11.4286	4	6.66667
		Moving flat to the ground	7	0	0	7	11.1111						Upright fetlocks	5	1	2.85714	4	6.66667
	Trot to the right	Lame LF	9	4	11.1111	5	7.93651						Broken fetlock joint	14	7	20	7	11.6667
	(66)	Lame RF	20	5	13.8889	15	23.8095					LH limb (27)	Straight hocks	7	1	2.85714	6	10
		Lame LH	15	2	5.55556	13	20.6349						Short fetlocks	5	4	11.4286	1	1.66667
		Lame RH	17	8	22.2222	9	14.2857					RH limb (25)	Straight hocks	7	0	0	7	11.6667
		Short trot	13	7	19.4444	6	9.52381						Short fetlocks	5	4	11.4286	1	1.66667
		Moving flat to the ground	9	3	8.33333	6	9.52381
	Canter to the left	Short canter	15	2	5.55556	13	20.6349
	(44)	Stiffness	6	0	0	6	9.52381
		Moving flat to the ground	13	4	11.1111	9	14.2857
		Balance problems	13	5	13.8889	8	12.6984
	Canter to the right	Short canter	12	3	8.33333	9	14.2857
	(40)	Stiffness	6	0	0	6	9.52381
		Moving flat to the ground	14	5	13.8889	9	14.2857
		Balance problems	11	3	8.33333	8	12.6984
Palpation	Brachiocephalicus (55)	Pain reaction	55	32	91.4286	23	38.3333
	Back (53)	Pain reaction hamstrings	5	3	8.57143	2	3.33333
		Undeveloped muscles	5	0	0	5	8.33333
		Lumbar back pain reaction	6	0	0	6	10
		Unspecified pain reaction	10	2	5.71429	8	13.3333
	Saddle (44)	Pain reaction girth location	17	5	14.2857	12	20
		Pain reaction lumbar/general	7	3	8.57143	4	6.66667
	Fore limbs (35)	Fetlock joint effusion	10	3	8.57143	7	11.6667
		Sidebones	8	4	11.4286	4	6.66667
		Effusion in digital tendon sheet	16	3	8.57143	13	21.6667
		Carpal problems, including effusion, swelling or heat	7	3	8.57143	4	6.66667
	Fore limb suspensory	Unitaleral pain reaction	22	6	17.1429	16	26.6667
	ligaments (44)	Bilateral pain reaction	22	9	25.7143	13	21.6667
	Hind limbs (63)	Effusion in digital tendon sheet	16	3	8.57143	13	21.6667
		Fetlock joints effusion	10	4	11.4286	6	10
		Hock joint effusion	13	1	2.85714	12	20
		Knee joint effusion	12	6	17.1429	6	10
		Churchill reaction	22	14	40	8	13.3333
	Hind limb suspensory	Unilateral pain reaction	12	0	0	12	20
	ligaments (21)	Bilateral pain reaction	9	1	2.85714	8	13.3333
	Hooves (52)	Clefts	10	0	0	10	16.6667
		Long toes	7	2	5.71429	5	8.33333
		One hoof of lesser size	8	5	14.2857	3	5
Flexion tests	Fore limbs (46)	Unilateral pain reaction/limited range of motion	21	7	20	14	23.3333
		Bilateral pain reaction/limited range of motion	25	9	25.7143	16	26.6667
	Hind limbs (61)	Unilateral pain reaction/limited range of motion	6	1	2.85714	5	8.33333
		Bilateral pain reaction/limited range of motion	55	17	48.5714	38	63.3333
*lame=including also minor assymmetries as visible to the clinicians
